# Supplementary material for: Solvent-Free Formation of Cyclodextrin-Based Pseudopolyrotaxanes of Polyethylene Glycol: Kinetic and Structural Aspects
Source: Int J Mol Sci. 2022 Jan 8;23(2):685. doi: 10.3390/ijms23020685 (PMC8775932; doi:10.3390/ijms23020685)
Supplement: Supplementary file 1 [file ijms-23-00685-s001.zip]

Archive with 1 entries (1 files):
- ijms-1523491-supplementary.pdf
